# Supplementary material for: Identification of HPV16 Lineages in South African and Mozambican Women with Normal and Abnormal Cervical Cytology
Source: Viruses. 2024 Aug 18;16(8):1314. doi: 10.3390/v16081314 (PMC11360388; doi:10.3390/v16081314)
Supplement: Supplementary file 1 [file viruses-16-01314-s001.zip]

Archive with 1 entries (1 files):
- viruses-3115630-supplementary.xlsx
