# Supplementary material for: Identification of HPV16 Lineages in South African and Mozambican Women with Normal and Abnormal Cervical Cytology
Source: Viruses. 2024 Aug 18;16(8):1314. doi: 10.3390/v16081314 (PMC11360388; doi:10.3390/v16081314)
Supplement: Supplementary file 1 [file viruses-16-01314-s001.zip › viruses-3115630-supplementary.xlsx]

## Sheet: Sheet1
Study number	Cytology	What is the grade/stage?	Sublineage	LCR SNPs															E6 SNPs
				C7303G	A7351G	C7401A	G7405A	G7437A	T7585C	C7605A	C7680T	C7702T	A7742G	G7750T	C7753A	G7755A	A7792C	C7853T	C110T	T133G	G144C	G146T	T287A	A290G	C336T	G404A
BE059	Abnormal	LSIL	A1				1	1		1	1	1		1				1				1	1	1	1
BE188	Normal		A1				1	1		1	1	1		1				1				1	1	1	1
NM005	Abnormal	ASCUS	A1				1	1		1	1	1		1				1				1	1	1	1
NM022	Normal		A1				1	1		1	1	1		1				1				1	1	1	1
NM048	Abnormal	HSIL	A1				1	1		1	1	1		1				1				1	1	1	1
NM058	Abnormal	HSIL	A1				1	1		1	1	1		1				1				1	1	1	1
NM093	Abnormal	LSIL	A1				1	1		1	1	1		1			1	1				1	1	1	1
NM115	Abnormal	HSIL	A1				1	1		1	1	1		1				1				1	1	1	1
NM128	Abnormal	HSIL	A1				1	1		1	1	1		1				1				1	1	1	1
NM140	Abnormal	LSIL	A1				1	1		1	1	1		1				1				1	1	1	1
NM157	Abnormal	HSIL	A1				1	1		1	1	1		1				1				1	1	1	1
NM160	Abnormal	HSIL	A1				1	1		1	1	1		1				1				1	1	1	1
NM161	Abnormal	HSIL	A1				1	1		1	1	1		1				1				1	1	1	1
NM187	Abnormal	HSIL	A1				1	1		1	1	1		1				1				1	1	1	1
MZ805	Normal		A1				1	1			1	1		1				1				1	1	1	1
BE382	Normal		A2				1			1	1	1		1				1				1	1	1	1
BE385	Abnormal	ASCUS	A2				1			1	1	1		1				1				1	1	1	1
BE395	Abnormal	HSIL	A2				1			1	1	1		1				1				1	1	1	1
NM080	Abnormal	HSIL	A2				1			1	1	1		1				1				1	1	1	1
NM088	Abnormal	ASCUS	A2				1			1	1	1		1				1				1	1	1	1
NM131	Abnormal	ASCUS	A2				1			1	1	1		1				1				1	1	1	1
NM133	Abnormal	HSIL	A2				1			1	1	1		1				1				1	1	1	1
NM139	Abnormal	HSIL	A2				1			1	1	1		1				1				1	1	1	1
NM191	Abnormal	HSIL	A2				1			1	1	1		1				1				1	1	1	1
NM195	Abnormal	HSIL	A2	1			1			1	1	1		1				1				1	1	1	1
MZ041	Abnormal	ASCUS	A2				1			1	1	1		1				1				1	1	1	1
BE061	Normal		B1														1				1
BE275	Normal		B1														1				1
NM054	Abnormal	ASCUS	B1														1				1
NM078	Abnormal	LSIL	B1														1				1
NM101	Abnormal	HSIL	B1														1				1
NM136	Abnormal	HSIL	B1														1				1
NM177	Abnormal	HSIL	B1														1				1
MZ084	Normal		B1							1							1				1
MZ170	Abnormal	HSIL	B2														1		1	1	1					1
BE106	Abnormal	HSIL	C1	1	1	1			1				1		1	1			1	1	1					1
BE260	Abnormal	ASCUS	C1	1	1	1			1				1		1	1			1	1	1					1
BE352	Abnormal	LSIL	C1	1	1	1			1				1		1	1			1	1	1					1
NM017	Abnormal	LSIL	C1			1							1		1	1					1					1
NM039	Abnormal	HSIL	C1		1	1			1				1	1	1	1			1	1	1					1
NM047	Abnormal	HSIL	C1	1	1	1			1				1		1	1			1	1	1					1
NM057	Abnormal	HSIL	C1	1	1	1			1				1		1	1			1	1	1					1
NM073	Abnormal	HSIL	C1	1	1	1			1				1		1	1			1	1	1					1
NM085	Abnormal	HSIL	C1		1	1			1				1	1	1	1			1	1	1					1
NM092	Abnormal	HSIL	C1	1	1	1			1				1		1	1			1	1	1					1
NM097	Abnormal	HSIL	C1	1	1	1			1				1		1	1			1	1	1					1
NM125	Normal		C1	1	1	1			1				1		1	1			1	1	1					1
NM135	Abnormal	HSIL	C1	1	1	1			1				1		1	1			1	1	1					1
NM168	Abnormal	HSIL	C1	1	1	1			1				1		1	1			1	1	1					1
NM176	Abnormal	HSIL	C1	1	1	1			1				1		1	1			1	1	1					1
NM192	Abnormal	HSIL	C1	1	1	1			1				1		1	1			1	1	1					1
NM193	Abnormal	HSIL	C1	1	1	1			1				1		1	1			1	1	1					1
NM198	Abnormal	LSIL	C1		1	1			1	1			1		1	1			1	1	1					1
MZ025	Normal		C1	1	1	1			1				1		1	1			1	1	1					1
MZ037	Normal		C1	1	1	1			1				1		1	1			1	1	1					1
NM175	Abnormal	HSIL	D1			1			1									1
BE082	Normal		D3			1			1									1
NM120	Normal		D3			1			1									1
